# Supplementary material for: Immunization Coverage Surveys and Linked Biomarker Serosurveys in Three Regions in Ethiopia
Source: PLoS One. 2016 Mar 2;11(3):e0149970. doi: 10.1371/journal.pone.0149970 (PMC4774907; doi:10.1371/journal.pone.0149970)
Supplement: S1 Dataset — (XLSX) [file pone.0149970.s001.xlsx]

## Sheet: Database.DTP
					Pentavalent shot count
ID	Site	Age (months)	Tetanus antitoxin (IU/ml)	Hib PRP antibody (mcg/ml)	Parental recall	Register	Vaccination card	Register and Vaccination card	Final JSI Survey count
1034	Arbegona	6	0.01	0.02	0	No information	No information	No information	0
1151	Arbegona	6	0.00035	0.06	0	No information	No information	No information	0
1153	Arbegona	6	0.04	0.14	0	No information	No information	No information	0
1187	Arbegona	6	0.21	0.02	0	No information	No information	No information	0
1190	Arbegona	6	0.00035	0.02	0	No information	No information	No information	0
1513	Arbegona	6	0.04	0.06	0	No information	No information	No information	0
1563	Arbegona	6	0.03	0.02	No information	No information	0	0	0
1634	Arbegona	6	0.02	0.02	0	No information	No information	No information	0
1063	Arbegona	7	0.02	0.23	0	No information	No information	No information	0
1088	Arbegona	7	0.00035	0.02	0	No information	No information	No information	0
1089	Arbegona	7	0.00035	0.02	0	No information	No information	No information	0
1090	Arbegona	7	0.00035	0.05	0	No information	No information	No information	0
1148	Arbegona	7	8.64	3.58	0	No information	No information	No information	0
1527	Arbegona	7	0.1	0.09	0	No information	No information	No information	0
1565	Arbegona	7	0.01	0.02	0	No information	No information	No information	0
1617	Arbegona	7	8.96	6.74	0	No information	No information	No information	0
1649	Arbegona	7	0.02	0.05	0	No information	No information	No information	0
1659	Arbegona	7	0.09	0.54	0	No information	No information	No information	0
1105	Arbegona	8	0.07	0.19	No information	No information	0	0	0
1183	Arbegona	8	0.00035	0.02	0	No information	No information	No information	0
1511	Arbegona	8	0.01	0.05	0	No information	No information	No information	0
1529	Arbegona	9	0.06	0.04	0	No information	No information	No information	0
1186	Arbegona	10	0.00035	0.05	0	No information	No information	No information	0
1652	Arbegona	11	0.01	0.12	0	No information	No information	No information	0
1018	Arbegona	6	0.13	2.72	2	1	No information	1	1
1059	Arbegona	6	0.04	0.02	0	1	No information	1	1
1198	Arbegona	6	8.91	0.67	No information	No information	1	1	1
1519	Arbegona	6	0.96	0.13	No information	No information	1	1	1
1548	Arbegona	6	0.87	5.43	2	1	No information	1	1
1560	Arbegona	6	0.2	0.53	No information	No information	1	1	1
1650	Arbegona	6	0.09	0.14	No information	No information	1	1	1
1192	Arbegona	7	0.22	1.18	1	1	No information	1	1
1042	Arbegona	8	0.05	0.04	No information	No information	1	1	1
1596	Arbegona	11	0.56	1.8	2	3	No information	3	3
1514	Arbegona	6	8.31	63.74	1	2	No information	2	2
1528	Arbegona	6	0.97	3.46	No information	No information	2	2	2
1612	Arbegona	6	0.00035	0.02	1	2	No information	2	2
1614	Arbegona	6	0.6	0.15	2	2	No information	2	2
1014	Arbegona	7	0.86	7.35	No information	No information	2	2	2
1043	Arbegona	7	0.23	1.79	No information	No information	2	2	2
1100	Arbegona	7	7.14	4.1	No information	No information	2	2	2
1570	Arbegona	7	0.22	0.11	2	2	No information	2	2
1581	Arbegona	7	1.46	1.49	No information	No information	2	2	2
1026	Arbegona	8	3.28	98.23	2	2	No information	2	2
1660	Arbegona	8	0.86	0.41	1	2	No information	2	2
1591	Arbegona	11	0.83	1.19	1	2	No information	2	2
1068	Arbegona	6	6.67	11.13	1	3	No information	3	3
1080	Arbegona	6	1.16	0.86	No information	No information	3	3	3
1087	Arbegona	6	0.41	0.1	0	3	No information	3	3
1099	Arbegona	6	0.36	0.2	No information	3	0	0	0
1113	Arbegona	6	0.88	4.48	2	3	No information	3	3
1126	Arbegona	6	0.14	0.05	1	3	No information	3	3
1159	Arbegona	6			2	3	No information	3	3
1164	Arbegona	6	6.71	6.41	1	3	No information	3	3
1169	Arbegona	6	0.41	0.21	0	3	No information	3	3
1504	Arbegona	6	9.39	14.97	No information	No information	3	3	3
1549	Arbegona	6			2	3	No information	3	3
1578	Arbegona	6	1.47	0.08	No information	No information	3	3	3
1590	Arbegona	6			2	3	No information	3	3
1616	Arbegona	6	0.00035	0.04	1	3	No information	3	3
1621	Arbegona	6	0.48	302.66	2	3	No information	3	3
1635	Arbegona	6	8.37	10.17	No information	No information	3	3	3
1007	Arbegona	7	1.11	0.86	3	3	No information	3	3
1008	Arbegona	7	1.13	1.67	No information	No information	3	3	3
1010	Arbegona	7	1.61	1.39	2	3	No information	3	3
1015	Arbegona	7	0.47	6.35	No information	No information	3	3	3
1021	Arbegona	7	2.22	0.12	No information	No information	3	3	3
1180	Arbegona	7	20.8	0.07	2	3	No information	3	3
1539	Arbegona	7	19.38	39.31	No information	No information	3	3	3
1579	Arbegona	7	3.76	4.89	No information	No information	3	3	3
1618	Arbegona	7	1.46	0.02	2	3	No information	3	3
1114	Arbegona	8	4.04	30.18	2	3	No information	3	3
1576	Arbegona	8			2	3	No information	3	3
1580	Arbegona	8	1.92	20.21	2	3	No information	3	3
1124	Arbegona	6			0	No information	No information	No information	0
1138	Arbegona	6	268.52	34.09	3	No information	No information	No information	3
1146	Arbegona	6	2.05	7.86	1	No information	No information	No information	1
1170	Arbegona	6	7.67	10.42	2	No information	No information	No information	2
1173	Arbegona	6	7.06	3.42	1	No information	No information	No information	1
1541	Arbegona	6	0.62	0.02	2	No information	No information	No information	2
1604	Arbegona	6	0.42	0.21	2	No information	No information	No information	2
1619	Arbegona	6	0.63	12.31	2	No information	No information	No information	2
1633	Arbegona	6	0.00035	0.02	0	No information	No information	No information	0
1061	Arbegona	7	0.42	0.02	1	No information	No information	No information	1
1103	Arbegona	7	0.03	0.07	2	No information	No information	No information	2
1051	Arbegona	8	1.12	0.09	0	No information	No information	No information	0
1140	Arbegona	8	109.02	19.97	1	No information	No information	No information	1
1569	Arbegona	8	0.62	3.94	2	No information	No information	No information	2
1600	Arbegona	9	1.71	0.86	2	No information	No information	No information	2
1601	Arbegona	10	0.15	0.04	0	No information	No information	No information	0
1620	Arbegona	10	0.37	1.23	0	No information	No information	No information	0
1622	Arbegona	11	0.05	5.02	0	No information	No information	No information	0
1069	Arbegona	12	1.09	4.94	0	3	No information	3	3
1108	Arbegona	12	0.98	12.91	No information	No information	3	3	3
1120	Arbegona	12	0.19	2.88	2	3	No information	3	3
1160	Arbegona	12	4.78	3.77	2	3	No information	3	3
1501	Arbegona	12	0.35	0.35	No information	No information	3	3	3
1505	Arbegona	12	3.16	1.57	No information	No information	3	3	3
1506	Arbegona	12	4.99	2.99	No information	No information	3	3	3
1508	Arbegona	12	3.51	50.86	2	3	No information	3	3
1520	Arbegona	12	0.72	3.47	1	3	No information	3	3
1525	Arbegona	12	0.96	0.14	2	3	No information	3	3
1526	Arbegona	12			0	3	No information	3	3
1574	Arbegona	12	0.77	2.85	2	3	No information	3	3
1575	Arbegona	12	0.29	3.14	2	3	No information	3	3
1592	Arbegona	12	0.33	5.43	1	3	No information	3	3
1594	Arbegona	12	0.1	0.31	2	3	No information	3	3
1607	Arbegona	12	2.18	1.71	No information	No information	3	3	3
1002	Arbegona	13			3	3	No information	3	3
1011	Arbegona	13	1.25	1.83	3	3	No information	3	3
1019	Arbegona	13	1	0.04	3	3	No information	3	3
1050	Arbegona	13	23.43	30.12	2	3	No information	3	3
1115	Arbegona	13	2.04	3.45	2	3	No information	3	3
1129	Arbegona	13	0.03	4.07	1	3	No information	3	3
1189	Arbegona	13	6.22	11.59	No information	No information	3	3	3
1516	Arbegona	13	3.93	20	2	3	No information	3	3
1530	Arbegona	13	0.09	0.55	1	3	No information	3	3
1555	Arbegona	13	0.17	2.93	No information	No information	3	3	3
1571	Arbegona	13	1.56	5.69	No information	No information	3	3	3
1573	Arbegona	13	0.57	6.43	2	3	No information	3	3
1595	Arbegona	13	2.87	0.16	2	3	No information	3	3
1630	Arbegona	13	0.15	0.27	2	3	No information	3	3
1644	Arbegona	13	5.44	72.59	No information	No information	3	3	3
1024	Arbegona	14	0.12	1.85	2	3	No information	3	3
1028	Arbegona	14	0.01	0.04	0	3	No information	3	3
1085	Arbegona	14			3	3	No information	3	3
1603	Arbegona	14	0.02	0.2	2	3	No information	3	3
1629	Arbegona	14	0.39	0.57	2	3	No information	3	3
1641	Arbegona	14	0.84	4.02	3	3	No information	3	3
1651	Arbegona	14	0.38	0.57	3	3	No information	3	3
1005	Arbegona	15	1.84	0.52	2	3	No information	3	3
1025	Arbegona	15	15.63	31.95	2	3	No information	3	3
1091	Arbegona	15	0.81	3.54	1	3	No information	3	3
1185	Arbegona	15	0.94	1.07	2	3	No information	3	3
1531	Arbegona	15	1.42	1.45	No information	No information	3	3	3
1584	Arbegona	15	1.88	1.15	1	3	No information	3	3
1628	Arbegona	15	0.8	0.69	2	3	No information	3	3
1112	Arbegona	16	1.5	3.57	2	3	No information	3	3
1168	Arbegona	16	0.25	2.49	1	3	No information	3	3
1172	Arbegona	16	1.94	6.53	2	3	No information	3	3
1623	Arbegona	16	0.12	15.62	2	3	No information	3	3
1638	Arbegona	16	0.34	0.08	No information	No information	3	3	3
1016	Arbegona	17			2	3	No information	3	3
1017	Arbegona	17	0.33	8.98	3	3	No information	3	3
1076	Arbegona	17	0.09	0.71	0	3	No information	3	3
1104	Arbegona	17	0.33	0.95	2	3	No information	3	3
1106	Arbegona	17	0.69	4.03	1	3	No information	3	3
1109	Arbegona	17	0.53	0.28	1	3	No information	3	3
1110	Arbegona	17	0.09	0.55	1	3	No information	3	3
1174	Arbegona	17	0.06	0.15	2	3	No information	3	3
1608	Arbegona	17	0.00035	0.02	2	3	No information	3	3
1642	Arbegona	17	0.34	2.14	1	3	No information	3	3
1646	Arbegona	17	1.1	2.86	2	3	No information	3	3
1647	Arbegona	17	2.32	3.04	3	3	No information	3	3
1001	Arbegona	18	2.39	13.28	0	3	No information	3	3
1023	Arbegona	18	0.27	0.04	2	3	No information	3	3
1130	Arbegona	18	0.6	3.88	1	3	No information	3	3
1175	Arbegona	18	1.67	7.4	2	3	No information	3	3
1177	Arbegona	18	0.05	0.95	2	3	No information	3	3
1507	Arbegona	18	0.64	1.46	0	3	No information	3	3
1602	Arbegona	18	0.73	6.66	1	3	No information	3	3
1631	Arbegona	18	0.02	0.07	No information	No information	3	3	3
1655	Arbegona	18	0.02	0.05	2	3	No information	3	3
1086	Arbegona	19	0.32	0.39	3	3	No information	3	3
1123	Arbegona	19	0.05	4.83	0	3	No information	3	3
1533	Arbegona	19	0.43	0.32	2	3	No information	3	3
1589	Arbegona	19	1.42	6.09	No information	No information	3	3	3
1610	Arbegona	19	0.55	1.94	2	3	No information	3	3
1097	Arbegona	20	0.59	0.1	1	3	No information	3	3
1101	Arbegona	20	0.75	19.1	1	3	No information	3	3
1118	Arbegona	20	0.74	15.41	1	3	No information	3	3
1167	Arbegona	20	0.21	1.42	2	3	No information	3	3
1538	Arbegona	20	0.82	2.28	1	3	No information	3	3
1542	Arbegona	20	0.00035	0.06	1	3	No information	3	3
1586	Arbegona	20	0.92	4.04	2	3	No information	3	3
1599	Arbegona	20	0.58	0.37	3	3	No information	3	3
1648	Arbegona	20	3.45	4.09	2	3	No information	3	3
1029	Arbegona	21	0.05	10.02	4	3	No information	3	3
1161	Arbegona	21	0.51	1.21	1	3	No information	3	3
1536	Arbegona	21	0.48	1.02	2	3	No information	3	3
1624	Arbegona	21	1.64	8.58	2	3	No information	3	3
1179	Arbegona	22	0.34	1.88	2	3	No information	3	3
1534	Arbegona	22	1.81	1.41	1	3	No information	3	3
1583	Arbegona	22	0.33	0.5	3	3	No information	3	3
1587	Arbegona	22	1.93	5.07	2	3	No information	3	3
1593	Arbegona	22	0.07	5.87	3	3	No information	3	3
1030	Arbegona	12	0.27	4.65	1	2	No information	2	2
1193	Arbegona	12	0.67	8.65	No information	No information	2	2	2
1200	Arbegona	12	9.55	3.22	1	2	No information	2	2
1546	Arbegona	12	17.86	0.02	0	2	No information	2	2
1625	Arbegona	12	0.83	10.42	No information	No information	2	2	2
1116	Arbegona	13	0.00035	0.1	1	2	No information	2	2
1196	Arbegona	13	9.63	5.94	No information	No information	2	2	2
1551	Arbegona	13	2.01	6.62	2	2	No information	2	2
1639	Arbegona	13	0.69	1.63	No information	No information	2	2	2
1643	Arbegona	13	0.34	0.09	No information	No information	2	2	2
1065	Arbegona	14	0.4	25.4	0	2	No information	2	2
1165	Arbegona	14	0.48	2.86	No information	No information	2	2	2
1079	Arbegona	15	1.7	0.34	No information	No information	2	2	2
1032	Arbegona	16	1.12	6.31	1	2	No information	2	2
1162	Arbegona	16	0.51	3.72	No information	No information	2	2	2
1176	Arbegona	16	0.16	1.25	3	2	No information	2	2
1111	Arbegona	17	0.51	0.52	1	2	No information	2	2
1020	Arbegona	18	0.18	4.08	3	2	No information	2	2
1597	Arbegona	23	0.44	0.97	2	3	No information	3	3
1547	Arbegona	12	0.07	0.39	0	1	No information	1	1
1060	Arbegona	13	0.06	0.02	1	1	No information	1	1
1567	Arbegona	13	34.74	6.46	3	1	No information	1	1
1598	Arbegona	13	19.68	9.73	1	1	No information	1	1
1632	Arbegona	14	0.05	0.02	No information	No information	1	1	1
1518	Arbegona	15	0.6	2.24	No information	No information	1	1	1
1182	Arbegona	16	1.24	9.51	No information	No information	1	1	1
1568	Arbegona	16			2	1	No information	1	1
1194	Arbegona	17	0.08	4.29	1	1	No information	1	1
1195	Arbegona	17	0.23	0.69	1	1	No information	1	1
1125	Arbegona	18	0.00035	0.04	0	1	No information	1	1
1127	Arbegona	18	4.44	7.72	2	1	No information	1	1
1055	Arbegona	20	1.38	3.37	3	1	No information	1	1
1081	Arbegona	20	0.17	0.88	0	1	No information	1	1
1041	Arbegona	12	0.00035	0.02	0	No information	No information	No information	0
1045	Arbegona	12	0.00035	0.02	0	No information	No information	No information	0
1072	Arbegona	12	0.00035	0.05	0	No information	No information	No information	0
1155	Arbegona	12	0.06	0.02	1	No information	No information	No information	1
1515	Arbegona	12			0	No information	No information	No information	0
1521	Arbegona	12	0.09	2.9	0	No information	No information	No information	0
1588	Arbegona	12	0.00035	0.06	0	No information	No information	No information	0
1657	Arbegona	12			0	No information	No information	No information	0
1035	Arbegona	13	0.00035	0.02	0	No information	No information	No information	0
1058	Arbegona	13	0.01	1.07	0	No information	No information	No information	0
1073	Arbegona	13	0.00035	0.04	0	No information	No information	No information	0
1077	Arbegona	13	0.42	1.44	0	No information	No information	No information	0
1093	Arbegona	13	0.5	8.72	0	No information	No information	No information	0
1149	Arbegona	13	0.00035	0.02	0	No information	No information	No information	0
1522	Arbegona	13	0.00035	0.05	0	No information	No information	No information	0
1545	Arbegona	13	3.22	5.94	0	No information	No information	No information	0
1661	Arbegona	13	2.13	1.41	0	No information	No information	No information	0
1096	Arbegona	14	0.00035	0.04	0	No information	No information	No information	0
1143	Arbegona	14	6.46	25.44	0	No information	No information	No information	0
1156	Arbegona	14	0.1	0.04	0	No information	No information	No information	0
1181	Arbegona	14	0.00035	0.06	0	No information	No information	No information	0
1653	Arbegona	14	0.00035	0.38	0	No information	No information	No information	0
1046	Arbegona	15	0.00035	0.63	0	No information	No information	No information	0
1049	Arbegona	15	0.00035	0.02	0	No information	No information	No information	0
1083	Arbegona	15	1.01	7.67	0	No information	No information	No information	0
1095	Arbegona	15	0.00035	0.02	0	No information	No information	No information	0
1150	Arbegona	15	0.00035	0.02	0	No information	No information	No information	0
1157	Arbegona	15	0.00035	0.04	0	No information	No information	No information	0
1540	Arbegona	15	0.00035	0.02	0	No information	No information	No information	0
1626	Arbegona	15	0.00035	3.88	0	No information	No information	No information	0
1645	Arbegona	15	0.01	0.07	0	No information	No information	No information	0
1658	Arbegona	15	0.00035	0.04	0	No information	No information	No information	0
1158	Arbegona	16	0.00035	0.02	0	No information	No information	No information	0
1524	Arbegona	16	0.00035	0.02	0	No information	No information	No information	0
1611	Arbegona	16	0.15	0.06	0	No information	No information	No information	0
1509	Arbegona	17	0.00035	0.05	0	No information	No information	No information	0
1074	Arbegona	18	0.00035	0.06	0	No information	No information	No information	0
1082	Arbegona	18	0.24	2.16	0	No information	No information	No information	0
1131	Arbegona	18	0.01	0.19	0	No information	No information	No information	0
1627	Arbegona	18	0.00035	0.02	0	No information	No information	No information	0
1132	Arbegona	19	0.08	0.07	0	No information	No information	No information	0
1585	Arbegona	19	0.00035	0.02	0	No information	No information	No information	0
1134	Arbegona	20	0.00035	0.08	0	No information	No information	No information	0
1147	Arbegona	22	0.25	6.44	0	No information	No information	No information	0
1656	Arbegona	22	0.21	0.37	0	No information	No information	No information	0
1554	Arbegona	23	0.00035	0.02	0	No information	No information	No information	0
1022	Arbegona	12	1.46	16	2	No information	No information	No information	2
1098	Arbegona	12	0.01	0.06	0	No information	No information	No information	0
1102	Arbegona	12	0.01	0.08	1	No information	No information	No information	1
1119	Arbegona	12	0.00035	0.07	2	No information	No information	No information	2
1122	Arbegona	12	0.06	0.56	2	No information	No information	No information	2
1128	Arbegona	12	8.34	0.33	2	No information	No information	No information	2
1144	Arbegona	12	0.08	0.37	1	No information	No information	No information	1
1154	Arbegona	12	0.00035	0.02	1	No information	No information	No information	1
1166	Arbegona	12	0.00035	0.02	0	No information	No information	No information	0
1532	Arbegona	12	0.9	14.09	2	No information	No information	No information	2
1544	Arbegona	12	0.09	0.08	2	No information	No information	No information	2
1558	Arbegona	12	43.94	61.01	1	No information	No information	No information	1
1606	Arbegona	12	0.35	0.09	2	No information	No information	No information	2
1640	Arbegona	12	1.81	28.58	2	No information	No information	No information	2
1004	Arbegona	13	0.00035	0.02	1	No information	No information	No information	1
1037	Arbegona	13	0.00035	0.02	0	No information	No information	No information	0
1038	Arbegona	13	0.22	0.57	1	No information	No information	No information	1
1510	Arbegona	13	0.41	3.56	2	No information	No information	No information	2
1537	Arbegona	13	0.00035	0.02	0	No information	No information	No information	0
1543	Arbegona	13	0.33	5.95	2	No information	No information	No information	2
1556	Arbegona	13	0.12	0.2	3	No information	No information	No information	3
1564	Arbegona	13	0.89	1.93	1	No information	No information	No information	1
1662	Arbegona	13	0.01	0.19	0	No information	No information	No information	0
1012	Arbegona	14	0.13	0.02	3	No information	No information	No information	3
1036	Arbegona	14	0.00035	0.02	0	No information	No information	No information	0
1503	Arbegona	14	0.00035	0.04	0	No information	No information	No information	0
1557	Arbegona	14	0.00035	0.04	2	No information	No information	No information	2
1559	Arbegona	14	0.00035	0.05	3	No information	No information	No information	3
1031	Arbegona	15	2.23	75.81	0	No information	No information	No information	0
1057	Arbegona	15	0.00035	0.02	2	No information	No information	No information	2
1075	Arbegona	15	0.48	16.51	2	No information	No information	No information	2
1092	Arbegona	15	0.01	0.57	2	No information	No information	No information	2
1133	Arbegona	15	0.17	0.02	0	No information	No information	No information	0
1197	Arbegona	15	0.03	0.19	2	No information	No information	No information	2
1517	Arbegona	15	0.25	0.9	0	No information	No information	No information	0
1553	Arbegona	15	0.07	0.04	2	No information	No information	No information	2
1613	Arbegona	15	1.65	10.56	2	No information	No information	No information	2
1654	Arbegona	15	0.01	0.06	0	No information	No information	No information	0
1013	Arbegona	16	0.00035	0.02	2	No information	No information	No information	2
1033	Arbegona	16	0.00035	0.06	1	No information	No information	No information	1
1048	Arbegona	16	0.06	0.86	0	No information	No information	No information	0
1054	Arbegona	16	0.31	0.02	3	No information	No information	No information	3
1062	Arbegona	16	0.00035	0.02	2	No information	No information	No information	2
1064	Arbegona	16	1.85	9.46	1	No information	No information	No information	1
1078	Arbegona	16	0.12	0.17	2	No information	No information	No information	2
1094	Arbegona	16	0.12	1.87	2	No information	No information	No information	2
1107	Arbegona	16	0.00035	0.02	0	No information	No information	No information	0
1136	Arbegona	16	0.00035	0.08	3	No information	No information	No information	3
1141	Arbegona	16	0.47	2.29	1	No information	No information	No information	1
1142	Arbegona	16	5.38	22.01	3	No information	No information	No information	3
1171	Arbegona	16	0.02	0.02	0	No information	No information	No information	0
1178	Arbegona	16	2.97	1.19	2	No information	No information	No information	2
1523	Arbegona	16	7.96	1.19	3	No information	No information	No information	3
1535	Arbegona	16	0.44	1.59	2	No information	No information	No information	2
1552	Arbegona	16	0.87	4.04	3	No information	No information	No information	3
1562	Arbegona	16	0.48	1.9	2	No information	No information	No information	2
1009	Arbegona	17	1.81	8.69	1	No information	No information	No information	1
1039	Arbegona	17	0.00035	0.02	0	No information	No information	No information	0
1044	Arbegona	17	2.95	6.82	0	No information	No information	No information	0
1139	Arbegona	17	0.00035	0.06	0	No information	No information	No information	0
1152	Arbegona	17	4.38	2.52	3	No information	No information	No information	3
1512	Arbegona	17	0.13	0.22	1	No information	No information	No information	1
1609	Arbegona	17	0.09	2.16	2	No information	No information	No information	2
1615	Arbegona	17	1.56	4.75	2	No information	No information	No information	2
1040	Arbegona	18	0.01	0.02	0	No information	No information	No information	0
1052	Arbegona	18	7.63	18	2	No information	No information	No information	2
1084	Arbegona	18	0.53	0.48	2	No information	No information	No information	2
1121	Arbegona	18	0.94	0.29	3	No information	No information	No information	3
1145	Arbegona	18	0.18	0.15	2	No information	No information	No information	2
1191	Arbegona	18	0.00035	0.06	2	No information	No information	No information	2
1561	Arbegona	18	0.36	1.47	1	No information	No information	No information	1
1566	Arbegona	18	0.3	0.53	0	No information	No information	No information	0
1637	Arbegona	18	0.09	0.02	2	No information	No information	No information	2
1027	Arbegona	19	9.1	0.3	2	No information	No information	No information	2
1137	Arbegona	19	2.63	0.61	3	No information	No information	No information	3
1550	Arbegona	19	1.54	26.92	2	No information	No information	No information	2
1135	Arbegona	20	0.7	0.24	0	No information	No information	No information	0
1502	Arbegona	20	0.36	1.07	1	No information	No information	No information	1
1572	Arbegona	20	0.00035	0.07	2	No information	No information	No information	2
1184	Arbegona	21	0.27	0.28	2	No information	No information	No information	2
1636	Arbegona	21	0.08	1.19	2	No information	No information	No information	2
1163	Arbegona	22	0.21	1.56	3	No information	No information	No information	3
1605	Arbegona	22	0.17	0.65	1	No information	No information	No information	1
1053	Arbegona	23	0.71	110.29	2	No information	No information	No information	2
1056	Arbegona	23	0.00035	0.02	0	No information	No information	No information	0
2085	Assaieta	6	12.6	1.71	No information	No information	3	3	3
2535	Assaieta	6	1.1	0.46	No information	No information	3	3	3
2003	Assaieta	7	1.07	3.73	No information	No information	3	3	3
2009	Assaieta	7	1.26	3.96	No information	No information	3	3	3
2016	Assaieta	7	9.59	2.89	No information	No information	3	3	3
2026	Assaieta	7			No information	No information	3	3	3
2038	Assaieta	7	7.4	5.54	No information	No information	3	3	3
2053	Assaieta	7	0.54	0.19	No information	No information	3	3	3
2064	Assaieta	7	0.3	0.62	No information	No information	3	3	3
2068	Assaieta	7	0.87	22.14	No information	No information	3	3	3
2069	Assaieta	7	0.88	0.58	No information	No information	3	3	3
2078	Assaieta	7	4.27	1.86	No information	No information	3	3	3
2504	Assaieta	7	2.16	0.97	No information	No information	3	3	3
2505	Assaieta	7	2.93	4.54	No information	No information	3	3	3
2526	Assaieta	7	1.05	0.91	No information	No information	3	3	3
2540	Assaieta	7	1.2	2.79	No information	No information	3	3	3
2544	Assaieta	7	14.84	0.05	No information	No information	3	3	3
2620	Assaieta	7			No information	No information	3	3	3
2641	Assaieta	7	1.96	0.46	No information	No information	3	3	3
2034	Assaieta	8	7.65	1.28	No information	No information	3	3	3
2048	Assaieta	8	1.53	0.28	No information	No information	3	3	3
2049	Assaieta	8	0.51	0.02	No information	No information	3	3	3
2091	Assaieta	8	0.13	0.22	No information	No information	3	3	3
2500	Assaieta	8	4.41	1.02	No information	No information	3	3	3
2528	Assaieta	8	1.53	2.25	No information	No information	3	3	3
2541	Assaieta	8	5.35	4.93	No information	No information	3	3	3
2543	Assaieta	8	0.49	0.1	No information	No information	3	3	3
2551	Assaieta	8	2.33	2.79	No information	No information	3	3	3
2556	Assaieta	8	8.67	0.16	No information	No information	3	3	3
2589	Assaieta	8	8.17	4.91	No information	No information	3	3	3
2619	Assaieta	8	0.00035	0.02	No information	No information	3	3	3
2646	Assaieta	8	1.03	7.52	No information	No information	3	3	3
2094	Assaieta	7	0.37	0.38	No information	No information	2	2	2
2083	Assaieta	8			No information	No information	2	2	2
2630	Assaieta	6	0.02	0.09	No information	No information	1	1	1
2111	Assaieta	7	0.06	0.24	No information	No information	1	1	1
2561	Assaieta	7	0.06	0.05	No information	No information	1	1	1
2013	Assaieta	8	0.00035	0.06	No information	No information	1	1	1
2041	Assaieta	6	0.09	13.76	No information	No information	0	0	0
2109	Assaieta	6	0.54	2.38	0	No information	No information	No information	0
2114	Assaieta	6	0.00035	0.1	0	No information	No information	No information	0
2125	Assaieta	6	0.00035	0.07	0	No information	No information	No information	0
2137	Assaieta	6	0.15	0.07	0	No information	No information	No information	0
2152	Assaieta	6	0.00035	0.06	0	No information	No information	No information	0
2164	Assaieta	6	0.00035	0.14	0	No information	No information	No information	0
2510	Assaieta	6	0.01	0.02	0	No information	No information	No information	0
2597	Assaieta	6	0.00035	0.63	0	No information	No information	No information	0
2631	Assaieta	6	0.00035	0.04	0	No information	No information	No information	0
2040	Assaieta	7	0.00035	0.09	0	No information	No information	No information	0
2071	Assaieta	7	0.09	0.02	0	No information	No information	No information	0
2101	Assaieta	7	0.02	0.07	0	No information	No information	No information	0
2105	Assaieta	7	0.05	0.02	0	No information	No information	No information	0
2158	Assaieta	7	0.24	0.05	0	No information	No information	No information	0
2159	Assaieta	7	0.00035	0.12	0	No information	No information	No information	0
2529	Assaieta	7			0	No information	No information	No information	0
2567	Assaieta	7	0.00035	0.09	0	No information	No information	No information	0
2581	Assaieta	7	0.00035	0.09	0	No information	No information	No information	0
2607	Assaieta	7			0	No information	No information	No information	0
2031	Assaieta	8	0.23	0.11	0	No information	No information	No information	0
2042	Assaieta	8	0.01	0.04	0	No information	No information	No information	0
2079	Assaieta	8	0.00035	0.02	0	No information	No information	No information	0
2563	Assaieta	8	0.00035	0.05	0	No information	No information	No information	0
2569	Assaieta	8	0.01	0.05	0	No information	No information	No information	0
2573	Assaieta	8	0.00035	0.06	0	No information	No information	No information	0
2593	Assaieta	8	0.01	0.11	0	No information	No information	No information	0
2613	Assaieta	8	0.00035	0.07	0	No information	No information	No information	0
2615	Assaieta	8	0.00035	0.07	0	No information	No information	No information	0
2622	Assaieta	8	0.00035	0.02	0	No information	No information	No information	0
2639	Assaieta	8	0.00035	0.09	0	No information	No information	No information	0
2098	Assaieta	6	0.04	0.05	0	No information	No information	No information	0
2021	Assaieta	6	1.04	2.82	2	No information	No information	No information	2
2130	Assaieta	6	1.9	4.37	2	No information	No information	No information	2
2515	Assaieta	6	0.02	0.15	1	No information	No information	No information	1
2522	Assaieta	6	0.18	0.11	1	No information	No information	No information	1
2584	Assaieta	6	1.35		1	No information	No information	No information	1
2050	Assaieta	7	0.49	4.81	3	No information	No information	No information	3
2123	Assaieta	7	8.59	0.22	2	No information	No information	No information	2
2129	Assaieta	7	0.03	0.08	0	No information	No information	No information	0
2132	Assaieta	7	3.74	1.15	2	No information	No information	No information	2
2146	Assaieta	7	0.1	0.12	2	No information	No information	No information	2
2546	Assaieta	7			2	No information	No information	No information	2
2634	Assaieta	7	0.14	0.02	2	No information	No information	No information	2
2001	Assaieta	8	0.66	66.55	2	No information	No information	No information	2
2113	Assaieta	8	0.00035	0.05	0	No information	No information	No information	0
2140	Assaieta	8	54.7	140.44	2	No information	No information	No information	2
2142	Assaieta	8	29.32	320.18	3	No information	No information	No information	3
2572	Assaieta	8	0.04	0.04	1	No information	No information	No information	1
2624	Assaieta	8	1.91	0.12	1	No information	No information	No information	1
2052	Assaieta	12	2.31	1.81	No information	No information	3	3	3
2063	Assaieta	12	0.12	0.86	No information	No information	3	3	3
2070	Assaieta	12	2.9	1.27	No information	No information	3	3	3
2507	Assaieta	12			No information	No information	3	3	3
2557	Assaieta	12	1.07	0.36	No information	No information	3	3	3
2638	Assaieta	12	0.79	0.14	No information	No information	3	3	3
2006	Assaieta	13	0.81	0.9	No information	No information	3	3	3
2023	Assaieta	13	3.55	9.13	No information	No information	3	3	3
2051	Assaieta	13	1.62	0.17	No information	No information	3	3	3
2057	Assaieta	13	0.42	0.02	No information	No information	3	3	3
2058	Assaieta	13	6.64	1.3	No information	No information	3	3	3
2060	Assaieta	13	0.06	0.17	No information	No information	3	3	3
2061	Assaieta	13	2.14	0.53	No information	No information	3	3	3
2080	Assaieta	13	0.68	6.31	No information	No information	3	3	3
2519	Assaieta	13	0.79	0.17	No information	No information	3	3	3
2547	Assaieta	13	0.32	0.34	No information	No information	3	3	3
2628	Assaieta	13	0.91	2.41	No information	No information	3	3	3
2075	Assaieta	14	0.37	0.63	3	3	No information	3	3
2124	Assaieta	14	0.21	1.44	2	3	No information	3	3
2511	Assaieta	14	2.27	0.76	No information	No information	3	3	3
2513	Assaieta	14	0.19	8.52	3	3	No information	3	3
2536	Assaieta	14	1.54	4.27	No information	No information	3	3	3
2015	Assaieta	15	1.82	0.2	No information	No information	3	3	3
2025	Assaieta	15	0.57	16.28	No information	No information	3	3	3
2035	Assaieta	15	1.29	0.49	No information	No information	3	3	3
2062	Assaieta	15	1.2	41.6	No information	No information	3	3	3
2116	Assaieta	15	0.88	2.67	3	3	No information	3	3
2122	Assaieta	15	0.13	0.05	2	3	No information	3	3
2525	Assaieta	15	0.98	2.77	No information	No information	3	3	3
2537	Assaieta	15	0.32	0.25	No information	No information	3	3	3
2055	Assaieta	16	0.59	27.11	No information	No information	3	3	3
2056	Assaieta	16	0.55	7.39	No information	No information	3	3	3
2059	Assaieta	16			No information	No information	3	3	3
2516	Assaieta	16	1.98	7.91	No information	No information	3	3	3
2531	Assaieta	16	1.16	1.77	No information	No information	3	3	3
2548	Assaieta	16	11.44	35.55	No information	No information	3	3	3
2554	Assaieta	16	2.88	1.19	No information	No information	3	3	3
2640	Assaieta	16	0.93	1.62	No information	No information	3	3	3
2043	Assaieta	17	2.68	29.14	No information	No information	3	3	3
2066	Assaieta	17	0.27	0.34	No information	No information	3	3	3
2530	Assaieta	17	2.42	1.19	No information	No information	3	3	3
2532	Assaieta	17	0.33	0.64	No information	No information	3	3	3
2538	Assaieta	17			No information	No information	3	3	3
2047	Assaieta	18	3.22	4.81	No information	No information	3	3	3
2065	Assaieta	18	0.33	1.03	No information	No information	3	3	3
2067	Assaieta	18	0.74	0.06	No information	No information	3	3	3
2089	Assaieta	18	1.68	36.47	1	3	No information	3	3
2550	Assaieta	18	0.86	1.91	No information	No information	3	3	3
2558	Assaieta	18	8.63	1.03	No information	No information	3	3	3
2599	Assaieta	18	3.05	6.61	No information	No information	3	3	3
2004	Assaieta	19	2.46	0.79	No information	No information	3	3	3
2534	Assaieta	19	1.18	1.46	No information	No information	3	3	3
2588	Assaieta	19	5.39	141.78	No information	No information	3	3	3
2635	Assaieta	19	0.09	1.73	No information	No information	3	3	3
2054	Assaieta	21	1.07	1.63	No information	No information	3	3	3
2501	Assaieta	21	0.02	0.02	2	3	No information	3	3
2527	Assaieta	21			No information	No information	3	3	3
2633	Assaieta	21	2.58	29.53	No information	No information	3	3	3
2036	Assaieta	22	0.73	0.8	No information	No information	3	3	3
2074	Assaieta	22	0.35	1.92	No information	No information	3	3	3
2503	Assaieta	23			No information	No information	3	3	3
2553	Assaieta	4	0.27	0.18	No information	No information	3	3	3
2134	Assaieta	12	3.43	61.85	No information	No information	2	2	2
2161	Assaieta	12	2.13	10.71	No information	No information	2	2	2
2616	Assaieta	12	0.00035	0.02	No information	No information	2	2	2
2022	Assaieta	13	0.42	5.58	No information	No information	2	2	2
2602	Assaieta	13	15.2	0.22	No information	No information	2	2	2
2007	Assaieta	17	0.5	0.14	3	2	No information	2	2
2168	Assaieta	18	0.24	0.24	No information	No information	2	2	2
2533	Assaieta	18	0.02	0.02	No information	No information	2	2	2
2029	Assaieta	19	0.03	0.62	No information	No information	2	2	2
2151	Assaieta	12	0.00035	0.04	No information	No information	1	1	1
2155	Assaieta	12	0.00035	0.04	No information	No information	1	1	1
2156	Assaieta	12	0.06	0.06	No information	No information	1	1	1
2167	Assaieta	12	1.81	0.12	No information	No information	1	1	1
2577	Assaieta	12	0.00035	0.04	No information	No information	1	1	1
2621	Assaieta	12	0.05	0.12	No information	No information	1	1	1
2121	Assaieta	13	1.67	0.08	No information	No information	1	1	1
2576	Assaieta	13	0.06	0.06	No information	No information	1	1	1
2604	Assaieta	14	0.72	0.58	No information	No information	1	1	1
2636	Assaieta	14	0.98	1.53	2	1	No information	1	1
2084	Assaieta	16	0.03	0.62	2	1	No information	1	1
2579	Assaieta	16	0.2	0.06	No information	No information	1	1	1
2017	Assaieta	18	0.01	0.26	No information	No information	1	1	1
2166	Assaieta	18	0.01	0.04	No information	No information	1	1	1
2170	Assaieta	18	0.28	0.14	No information	No information	1	1	1
2028	Assaieta	12	0.01	0.04	0	No information	No information	No information	0
2102	Assaieta	12	0.00035	0.04	0	No information	No information	No information	0
2103	Assaieta	12	0.01	0.06	0	No information	No information	No information	0
2127	Assaieta	12	2.43	0.77	No information	No information	0	0	0
2131	Assaieta	12	0.01	0.05	0	No information	No information	No information	0
2153	Assaieta	12	0.00035	0.11	0	No information	No information	No information	0
2171	Assaieta	12	0.23	0.65	0	No information	No information	No information	0
2517	Assaieta	12			0	No information	No information	No information	0
2560	Assaieta	12	0.00035	0.04	0	No information	No information	No information	0
2562	Assaieta	12	0.00035	0.05	0	No information	No information	No information	0
2564	Assaieta	12	0.00035	0.06	0	No information	No information	No information	0
2568	Assaieta	12			0	No information	No information	No information	0
2571	Assaieta	12	0.01	0.06	0	No information	No information	No information	0
2582	Assaieta	12	0.00035	0.06	0	No information	No information	No information	0
2590	Assaieta	12	0.6	4.81	0	No information	No information	No information	0
2598	Assaieta	12	0.02	0.22	0	No information	No information	No information	0
2610	Assaieta	12			0	No information	No information	No information	0
2629	Assaieta	12	0.00035	0.06	0	No information	No information	No information	0
2095	Assaieta	13	0.19	6.86	0	No information	No information	No information	0
2096	Assaieta	13	0.73	2.93	0	No information	No information	No information	0
2117	Assaieta	13	0.00035	0.06	0	No information	No information	No information	0
2143	Assaieta	13	0.32	0.04	0	No information	No information	No information	0
2160	Assaieta	13			0	No information	No information	No information	0
2600	Assaieta	13	0.00035	0.04	0	No information	No information	No information	0
2090	Assaieta	14	0.01	0.04	0	No information	No information	No information	0
2099	Assaieta	14	0.00035	0.02	0	No information	No information	No information	0
2126	Assaieta	14	0.00035	0.57	0	No information	No information	No information	0
2575	Assaieta	14	0.01	0.28	0	No information	No information	No information	0
2606	Assaieta	14	0.01	0.07	0	No information	No information	No information	0
2609	Assaieta	14	0.88	1.5	0	No information	No information	No information	0
2119	Assaieta	15	0.01	0.06	0	No information	No information	No information	0
2580	Assaieta	15	0.01	0.09	0	No information	No information	No information	0
2614	Assaieta	15	0.00035	0.02	0	No information	No information	No information	0
2018	Assaieta	16	0.17	0.02	0	No information	No information	No information	0
2030	Assaieta	16	0.00035	0.02	0	No information	No information	No information	0
2077	Assaieta	16	0.00035	0.02	0	No information	No information	No information	0
2092	Assaieta	16	0.36	0.06	0	No information	No information	No information	0
2097	Assaieta	16	0.01	0.2	0	No information	No information	No information	0
2104	Assaieta	16	2.13	4.02	0	No information	No information	No information	0
2120	Assaieta	16	0.01	0.02	0	No information	No information	No information	0
2578	Assaieta	16	0.00035	0.09	0	No information	No information	No information	0
2082	Assaieta	17	0.00035	0.1	0	No information	No information	No information	0
2106	Assaieta	17	0.00035	0.04	0	No information	No information	No information	0
2128	Assaieta	17	0.00035	0.02	0	No information	No information	No information	0
2566	Assaieta	17	0.00035	0.04	0	No information	No information	No information	0
2093	Assaieta	18	0.00035	1.26	0	No information	No information	No information	0
2110	Assaieta	18	0.01	0.02	0	No information	No information	No information	0
2149	Assaieta	18	0.00035	0.04	0	No information	No information	No information	0
2150	Assaieta	18	0.00035	0.02	0	No information	No information	No information	0
2565	Assaieta	18	3.11	5.95	No information	No information	0	0	0
2583	Assaieta	18			0	No information	No information	No information	0
2618	Assaieta	18	1.01	10.05	0	No information	No information	No information	0
2626	Assaieta	18	0.01	0.08	0	No information	No information	No information	0
2627	Assaieta	18	0.18	0.02	0	No information	No information	No information	0
2033	Assaieta	19			0	No information	No information	No information	0
2138	Assaieta	19	0.00035	0.05	0	No information	No information	No information	0
2012	Assaieta	20	0.08	4.47	No information	No information	0	0	0
2157	Assaieta	20	0.00035	0.06	0	No information	No information	No information	0
2032	Assaieta	21	0.04	0.05	0	No information	No information	No information	0
2596	Assaieta	21	0.02	0.11	0	No information	No information	No information	0
2605	Assaieta	21	0.00035	0.05	0	No information	No information	No information	0
2115	Assaieta	23	0.04	0.06	0	No information	No information	No information	0
2521	Assaieta	23	0.04	0.07	0	No information	No information	No information	0
2612	Assaieta	23	0.67	2.2	0	No information	No information	No information	0
2108	Assaieta	12	0.00035	0.04	1	No information	No information	No information	1
2147	Assaieta	12	0.64	0.09	2	No information	No information	No information	2
2148	Assaieta	12	7.54	5.72	2	No information	No information	No information	2
2162	Assaieta	12	0.00035	0.04	0	No information	No information	No information	0
2163	Assaieta	12	0.01	0.16	1	No information	No information	No information	1
2502	Assaieta	12	0.02	0.05	0	No information	No information	No information	0
2545	Assaieta	12	0.00035	0.06	3	No information	No information	No information	3
2552	Assaieta	12			2	No information	No information	No information	2
2555	Assaieta	12	0.01	0.05	3	No information	No information	No information	3
2559	Assaieta	12	0.01	0.05	2	No information	No information	No information	2
2570	Assaieta	12	0.00035	0.06	3	No information	No information	No information	3
2586	Assaieta	12	5.82	56.36	1	No information	No information	No information	1
2587	Assaieta	12	2.66	8.89	2	No information	No information	No information	2
2591	Assaieta	12	0.00035	0.02	0	No information	No information	No information	0
2595	Assaieta	12	9.85	21.79	2	No information	No information	No information	2
2133	Assaieta	13	0.00035	0.08	1	No information	No information	No information	1
2585	Assaieta	13	0.00035	0.05	0	No information	No information	No information	0
2601	Assaieta	13	0.2	0.1	2	No information	No information	No information	2
2617	Assaieta	13	18.11	21.92	2	No information	No information	No information	2
2647	Assaieta	13	0.96	0.53	1	No information	No information	No information	1
2002	Assaieta	14	0.01	0.26	0	No information	No information	No information	0
2044	Assaieta	14	1.19	0.15	3	No information	No information	No information	3
2100	Assaieta	14	0.00035	0.05	0	No information	No information	No information	0
2112	Assaieta	14	1.75	3.86	2	No information	No information	No information	2
2165	Assaieta	14	0.18	0.12	2	No information	No information	No information	2
2520	Assaieta	14	0.13	1.13	3	No information	No information	No information	3
2523	Assaieta	14	0.2	0.02	3	No information	No information	No information	3
2603	Assaieta	14	10.07	3.94	3	No information	No information	No information	3
2637	Assaieta	14	0.96	4.96	3	No information	No information	No information	3
2019	Assaieta	15	0.26	0.13	2	No information	No information	No information	2
2045	Assaieta	15	1.23	0.9	2	No information	No information	No information	2
2141	Assaieta	15			2	No information	No information	No information	2
2574	Assaieta	15	0.02	0.1	0	No information	No information	No information	0
2024	Assaieta	16	0.66	0.5	3	No information	No information	No information	3
2039	Assaieta	16	0.62	0.43	3	No information	No information	No information	3
2088	Assaieta	16	0.92	0.35	2	No information	No information	No information	2
2027	Assaieta	17	0.04	0.05	0	No information	No information	No information	0
2107	Assaieta	17	0.98	0.62	1	No information	No information	No information	1
2139	Assaieta	17	0.07	0.12	0	No information	No information	No information	0
2524	Assaieta	17	0.15	1.72	2	No information	No information	No information	2
2549	Assaieta	17	1.4	46.15	0	No information	No information	No information	0
2592	Assaieta	17	0.01	0.17	0	No information	No information	No information	0
2608	Assaieta	17	0.82	3.44	1	No information	No information	No information	1
2625	Assaieta	17	0.02	0.06	2	No information	No information	No information	2
2000	Assaieta	18	1.69	3.95	2	No information	No information	No information	2
2008	Assaieta	18	0.49	166.54	1	No information	No information	No information	1
2046	Assaieta	18	1.32	0.18	0	No information	No information	No information	0
2081	Assaieta	18	0.23	0.14	3	No information	No information	No information	3
2087	Assaieta	18	0.04	0.04	2	No information	No information	No information	2
2118	Assaieta	18	0.00035	0.09	1	No information	No information	No information	1
2136	Assaieta	18	0.33	1.05	1	No information	No information	No information	1
2154	Assaieta	18	0.00035	0.04	3	No information	No information	No information	3
2169	Assaieta	18	0.47	11.31	1	No information	No information	No information	1
2512	Assaieta	18	0.01	0.04	3	No information	No information	No information	3
2539	Assaieta	18	0.00035	0.07	2	No information	No information	No information	2
2611	Assaieta	18	0.21	5.83	1	No information	No information	No information	1
2623	Assaieta	18	0.01	0.08	2	No information	No information	No information	2
2642	Assaieta	18	0.00035	0.16	2	No information	No information	No information	2
2648	Assaieta	18	0.35	0.25	1	No information	No information	No information	1
2086	Assaieta	19	0.00035	0.02	2	No information	No information	No information	2
2518	Assaieta	19	0.01	0.04	2	No information	No information	No information	2
2643	Assaieta	19	0.00035	0.04	0	No information	No information	No information	0
2644	Assaieta	19	0.00035	0.05	2	No information	No information	No information	2
2645	Assaieta	19	0.06	45.25	3	No information	No information	No information	3
2005	Assaieta	20	0.34	0.02	2	No information	No information	No information	2
2014	Assaieta	20	0.01	0.06	1	No information	No information	No information	1
2020	Assaieta	20	0.02	0.06	3	No information	No information	No information	3
2135	Assaieta	20	0.05	0.19	1	No information	No information	No information	1
2145	Assaieta	20	0.01	0.02	3	No information	No information	No information	3
2506	Assaieta	20	0.00035	0.02	0	No information	No information	No information	0
2514	Assaieta	20			2	No information	No information	No information	2
2010	Assaieta	21	1.78	3.63	1	No information	No information	No information	1
2073	Assaieta	21	0.37	1.47	3	No information	No information	No information	3
2076	Assaieta	21	0.13	0.07	2	No information	No information	No information	2
2144	Assaieta	21	0.02	0.15	0	No information	No information	No information	0
2594	Assaieta	21	0.41	152.36	1	No information	No information	No information	1
2649	Assaieta	21	1.87	3.53	3	No information	No information	No information	3
2011	Assaieta	22	0.05	0.54	2	No information	No information	No information	2
2072	Assaieta	24	0.00035	0.02	0	No information	No information	No information	0
3035	Hintalo Wajerate	6	137.37	25.77	No information	No information	3	3	3
3042	Hintalo Wajerate	6	0.09	0.02	No information	No information	3	3	3
3063	Hintalo Wajerate	6	77.45	106.82	No information	No information	3	3	3
3121	Hintalo Wajerate	6	88.22	22.07	No information	No information	3	3	3
3139	Hintalo Wajerate	6			No information	No information	3	3	3
3141	Hintalo Wajerate	6	37.67	0.18	No information	No information	3	3	3
3174	Hintalo Wajerate	6			No information	No information	3	3	3
3539	Hintalo Wajerate	6	11.59	18.44	3	3	No information	3	3
3566	Hintalo Wajerate	6	3.37	6.81	No information	No information	3	3	3
3568	Hintalo Wajerate	6	7.75	44.89	No information	No information	3	3	3
3580	Hintalo Wajerate	6	3.6	1.58	No information	No information	3	3	3
3581	Hintalo Wajerate	6	10.59	20.89	No information	No information	3	3	3
3599	Hintalo Wajerate	6	5.54	15.66	No information	No information	3	3	3
3618	Hintalo Wajerate	6	13.55	4.55	No information	No information	3	3	3
3019	Hintalo Wajerate	7	9.61	5.17	No information	No information	3	3	3
3065	Hintalo Wajerate	7			No information	No information	3	3	3
3067	Hintalo Wajerate	7	0.31	0.09	No information	No information	3	3	3
3068	Hintalo Wajerate	7	0.06	0.02	1	3	No information	3	3
3099	Hintalo Wajerate	7			No information	No information	3	3	3
3107	Hintalo Wajerate	7	271.64	92.04	No information	No information	3	3	3
3119	Hintalo Wajerate	7	21.3	2.77	3	3	No information	3	3
3137	Hintalo Wajerate	7	8.52	6.89	No information	No information	3	3	3
3146	Hintalo Wajerate	7	7.76	0.91	No information	No information	3	3	3
3194	Hintalo Wajerate	7	3.81	10.65	No information	No information	3	3	3
3202	Hintalo Wajerate	7	24.11	7.46	3	3	No information	3	3
3548	Hintalo Wajerate	7	0.51	5.24	No information	No information	3	3	3
3562	Hintalo Wajerate	7	8.79	20.72	No information	No information	3	3	3
3606	Hintalo Wajerate	7	9.51	30.38	No information	No information	3	3	3
3634	Hintalo Wajerate	7	4.58	6.14	No information	No information	3	3	3
3003	Hintalo Wajerate	8	8.1	16.42	3	3	No information	3	3
3006	Hintalo Wajerate	8	4.58	3.27	2	3	No information	3	3
3014	Hintalo Wajerate	8	7.81	8.32	No information	No information	3	3	3
3015	Hintalo Wajerate	8	3.9	2.05	No information	No information	3	3	3
3106	Hintalo Wajerate	8	66.6	12.79	No information	No information	3	3	3
3111	Hintalo Wajerate	8	4.31	19.41	No information	No information	3	3	3
3130	Hintalo Wajerate	8	9.57	2.92	No information	No information	3	3	3
3156	Hintalo Wajerate	8	7.05	31.47	No information	No information	3	3	3
3170	Hintalo Wajerate	8	10.86	2.16	No information	No information	3	3	3
3183	Hintalo Wajerate	8	27.83	18.59	No information	No information	3	3	3
3504	Hintalo Wajerate	8	0.57	3.87	3	3	No information	3	3
3541	Hintalo Wajerate	8	16.37	3.23	No information	2	3	3	3
3554	Hintalo Wajerate	8	4.59	3.17	No information	No information	3	3	3
3557	Hintalo Wajerate	8	4.87	3.59	No information	No information	3	3	3
3613	Hintalo Wajerate	8	7.56	41.04	No information	No information	3	3	3
3640	Hintalo Wajerate	8	4.38	21.71	No information	No information	3	3	3
3510	Hintalo Wajerate	9	3.58	5.58	3	3	No information	3	3
3583	Hintalo Wajerate	6	0.71	1.61	No information	No information	3	3	3
3024	Hintalo Wajerate	6	1.74	0.97	2	2	No information	2	2
3036	Hintalo Wajerate	6	0.79	2.02	No information	No information	2	2	2
3109	Hintalo Wajerate	6	4.31	4.39	No information	No information	2	2	2
3192	Hintalo Wajerate	6	10.17	0.02	No information	No information	2	2	2
3198	Hintalo Wajerate	6	38.26	0.59	2	2	No information	2	2
3537	Hintalo Wajerate	6	0.03	0.25	No information	No information	2	2	2
3551	Hintalo Wajerate	6	0.13	0.05	No information	No information	2	2	2
3591	Hintalo Wajerate	6	0.55	0.1	No information	No information	2	2	2
3596	Hintalo Wajerate	6	13.06	4.49	No information	No information	2	2	2
3626	Hintalo Wajerate	6	2.18	1.93	No information	No information	2	2	2
3132	Hintalo Wajerate	7	8.88	27.57	No information	No information	2	2	2
3164	Hintalo Wajerate	7	67.58	1.64	No information	No information	2	2	2
3079	Hintalo Wajerate	8			No information	No information	2	2	2
3558	Hintalo Wajerate	8	0.08	0.02	No information	No information	2	2	2
3616	Hintalo Wajerate	8	45.98	14.06	No information	No information	2	2	2
3637	Hintalo Wajerate	8	0.76	5.87	No information	No information	2	2	2
3047	Hintalo Wajerate	6	0.55	0.02	No information	No information	1	1	1
3086	Hintalo Wajerate	6	0.11	0.02	No information	No information	1	1	1
3173	Hintalo Wajerate	6	0.09	0.24	No information	No information	1	1	1
3197	Hintalo Wajerate	6	0.05	0.11	1	1	No information	1	1
3518	Hintalo Wajerate	6	1.28	1.48	2	1	No information	1	1
3004	Hintalo Wajerate	7	0.05	0.02	No information	No information	1	1	1
3058	Hintalo Wajerate	7	0.04	0.02	No information	No information	1	1	1
3161	Hintalo Wajerate	7	23.47	1.56	No information	No information	1	1	1
3049	Hintalo Wajerate	8			1	1	No information	1	1
3091	Hintalo Wajerate	8	3.9	20.03	No information	No information	1	1	1
3129	Hintalo Wajerate	8	8.73	0.02	No information	No information	1	1	1
3513	Hintalo Wajerate	8	0.07	0.15	No information	No information	1	1	1
3531	Hintalo Wajerate	8	0.06	0.55	1	1	No information	1	1
3511	Hintalo Wajerate	6			0	No information	No information	No information	0
3529	Hintalo Wajerate	6	0.01	0.02	0	No information	No information	No information	0
3151	Hintalo Wajerate	7	3.92	1.9	No information	No information	0	0	0
3185	Hintalo Wajerate	8	0.01	0.08	0	No information	No information	No information	0
3528	Hintalo Wajerate	8	0.06	0.02	0	No information	No information	No information	0
3032	Hintalo Wajerate	6			1	No information	No information	No information	1
3088	Hintalo Wajerate	6	2.85	2.18	3	No information	No information	No information	3
3645	Hintalo Wajerate	6	0.17	0.1	0	No information	No information	No information	0
3089	Hintalo Wajerate	8	0.33	9.84	3	No information	No information	No information	3
3607	Hintalo Wajerate	8	34.31	106.88	2	No information	No information	No information	2
3010	Hintalo Wajerate	12	0.4	0.06	No information	No information	3	3	3
3012	Hintalo Wajerate	12	0.74	0.22	No information	No information	3	3	3
3054	Hintalo Wajerate	12	0.28	1.24	1	3	No information	3	3
3078	Hintalo Wajerate	12	2.68	15.79	3	3	No information	3	3
3080	Hintalo Wajerate	12	1.66	10.67	No information	No information	3	3	3
3081	Hintalo Wajerate	12	3.04	2.69	No information	No information	3	3	3
3082	Hintalo Wajerate	12	0.88	0.23	3	3	No information	3	3
3083	Hintalo Wajerate	12	4.71	2.89	No information	No information	3	3	3
3092	Hintalo Wajerate	12	1.71	7.54	0	No information	No information	No information	0
3098	Hintalo Wajerate	12	1.41	5.27	No information	No information	3	3	3
3147	Hintalo Wajerate	12	0.62	3.4	No information	No information	3	3	3
3177	Hintalo Wajerate	12	0.81	17.34	No information	No information	3	3	3
3184	Hintalo Wajerate	12	5.5	24.21	No information	No information	3	3	3
3186	Hintalo Wajerate	12	1.53	0.08	No information	No information	3	3	3
3188	Hintalo Wajerate	12	2.05	4.77	No information	No information	3	3	3
3193	Hintalo Wajerate	12	1.53	4.54	No information	No information	3	3	3
3195	Hintalo Wajerate	12	1.92	17.62	No information	No information	3	3	3
3203	Hintalo Wajerate	12	1.73	1.1	No information	No information	3	3	3
3505	Hintalo Wajerate	12	1.24	2.68	3	3	No information	3	3
3540	Hintalo Wajerate	12	0.91	0.05	2	3	No information	3	3
3545	Hintalo Wajerate	12	1.6	0.08	No information	No information	3	3	3
3546	Hintalo Wajerate	12	0.68	2.11	3	3	No information	3	3
3553	Hintalo Wajerate	12	1.62	0.53	No information	No information	3	3	3
3559	Hintalo Wajerate	12	0.63	2.02	No information	No information	3	3	3
3560	Hintalo Wajerate	12	0.89	0.11	No information	No information	3	3	3
3564	Hintalo Wajerate	12	0.44	0.23	3	3	No information	3	3
3615	Hintalo Wajerate	12	0.78	0.81	No information	No information	3	3	3
3619	Hintalo Wajerate	12	0.47	0.02	2	3	No information	3	3
3633	Hintalo Wajerate	12	3.25	20.63	No information	No information	3	3	3
3648	Hintalo Wajerate	12	0.3	1.34	No information	No information	3	3	3
3013	Hintalo Wajerate	13	1.97	34	No information	No information	3	3	3
3039	Hintalo Wajerate	13	1.61	0.23	No information	No information	3	3	3
3152	Hintalo Wajerate	13			No information	No information	3	3	3
3157	Hintalo Wajerate	13			No information	No information	3	3	3
3189	Hintalo Wajerate	13	0.67	0.02	No information	No information	3	3	3
3520	Hintalo Wajerate	13	9.47	7.18	No information	No information	3	3	3
3550	Hintalo Wajerate	13	3.44	6.31	No information	No information	3	3	3
3555	Hintalo Wajerate	13	2.8	1.24	No information	No information	3	3	3
3561	Hintalo Wajerate	13	0.99	0.26	No information	No information	3	3	3
3567	Hintalo Wajerate	13	2.52	12.18	3	3	No information	3	3
3587	Hintalo Wajerate	13	0.56	1.43	No information	No information	3	3	3
3609	Hintalo Wajerate	13	0.86	2.06	No information	No information	3	3	3
3622	Hintalo Wajerate	13	5.83	11.19	No information	No information	3	3	3
3011	Hintalo Wajerate	14	1.48	4.66	No information	No information	3	3	3
3051	Hintalo Wajerate	14	3.35	0.64	No information	No information	3	3	3
3064	Hintalo Wajerate	14	2.1	9.49	No information	No information	3	3	3
3066	Hintalo Wajerate	14	2.8	20.47	2	3	No information	3	3
3128	Hintalo Wajerate	14	0.79	8.67	No information	No information	3	3	3
3131	Hintalo Wajerate	14	1.49	1.98	3	3	No information	3	3
3134	Hintalo Wajerate	14	1.5	0.37	3	3	No information	3	3
3136	Hintalo Wajerate	14	0.43	0.02	No information	No information	3	3	3
3142	Hintalo Wajerate	14	0.79	2.89	2	3	No information	3	3
3143	Hintalo Wajerate	14	0.2	0.02	No information	No information	3	3	3
3149	Hintalo Wajerate	14	0.38	16.75	3	3	No information	3	3
3153	Hintalo Wajerate	14	3.57	32.05	2	3	No information	3	3
3178	Hintalo Wajerate	14	0.83	8.44	No information	No information	3	3	3
3525	Hintalo Wajerate	14	11.69	8.03	No information	No information	3	3	3
3530	Hintalo Wajerate	14	0.75	2.51	No information	No information	3	3	3
3543	Hintalo Wajerate	14	2.24	6.88	1	3	No information	3	3
3577	Hintalo Wajerate	14	1.52	0.78	No information	No information	3	3	3
3590	Hintalo Wajerate	14	0.46	0.09	No information	No information	3	3	3
3601	Hintalo Wajerate	14	2.41	11.53	No information	No information	3	3	3
3602	Hintalo Wajerate	14	0.28	0.26	No information	No information	3	3	3
3621	Hintalo Wajerate	14	3.83	8.93	No information	No information	3	3	3
3628	Hintalo Wajerate	14	0.89	4.52	No information	No information	3	3	3
3644	Hintalo Wajerate	14	0.98	0.06	3	3	No information	3	3
3647	Hintalo Wajerate	14	1.01	17.32	0	No information	No information	No information	0
3910	Hintalo Wajerate	14			No information	No information	3	3	3
3044	Hintalo Wajerate	15	0.59	0.85	No information	No information	3	3	3
3055	Hintalo Wajerate	15	0.92	2.21	No information	No information	3	3	3
3074	Hintalo Wajerate	15	0.53	9.02	No information	No information	3	3	3
3090	Hintalo Wajerate	15	0.83	0.98	No information	No information	3	3	3
3102	Hintalo Wajerate	15	2.26	5.44	No information	No information	3	3	3
3133	Hintalo Wajerate	15	2.45	11.11	3	3	No information	3	3
3165	Hintalo Wajerate	15	0.55	1.6	No information	No information	3	3	3
3201	Hintalo Wajerate	15	0.96	4.28	3	3	No information	3	3
3508	Hintalo Wajerate	15	1.36	5.84	3	3	No information	3	3
3523	Hintalo Wajerate	15	1.13	0.52	No information	No information	3	3	3
3536	Hintalo Wajerate	15	0.49	12.42	3	3	No information	3	3
3556	Hintalo Wajerate	15	1.67	24.9	3	3	No information	3	3
3565	Hintalo Wajerate	15	0.9	0.17	No information	No information	3	3	3
3574	Hintalo Wajerate	15	0.56	0.88	No information	No information	3	3	3
3586	Hintalo Wajerate	15	0.56	1.93	No information	No information	3	3	3
3635	Hintalo Wajerate	15	0.01	0.04	3	3	No information	3	3
3636	Hintalo Wajerate	15	2.13	2.25	No information	No information	3	3	3
3646	Hintalo Wajerate	15	2.89	68.83	No information	No information	3	3	3
3040	Hintalo Wajerate	16	3	34.15	No information	No information	3	3	3
3045	Hintalo Wajerate	16	0.18	0.19	No information	No information	3	3	3
3070	Hintalo Wajerate	16	0.96	2.19	No information	No information	3	3	3
3094	Hintalo Wajerate	16	7.62	17.79	No information	No information	3	3	3
3097	Hintalo Wajerate	16	0.87	0.99	3	3	No information	3	3
3113	Hintalo Wajerate	16	2.78	1.65	No information	No information	3	3	3
3114	Hintalo Wajerate	16	0.54	1.55	3	3	No information	3	3
3116	Hintalo Wajerate	16	0.92	1.21	No information	No information	3	3	3
3125	Hintalo Wajerate	16	0.97	7.1	No information	No information	3	3	3
3162	Hintalo Wajerate	16	0.53	0.96	No information	No information	3	3	3
3181	Hintalo Wajerate	16	0.76	1.27	No information	No information	3	3	3
3190	Hintalo Wajerate	16	0.44	0.02	No information	No information	3	3	3
3200	Hintalo Wajerate	16	1.17	6.49	No information	No information	3	3	3
3506	Hintalo Wajerate	16	2.04	2.96	2	3	No information	3	3
3579	Hintalo Wajerate	16	0.41	3	No information	No information	3	3	3
3592	Hintalo Wajerate	16	1.41	3.19	3	3	No information	3	3
3597	Hintalo Wajerate	16	0.92	0.66	No information	No information	3	3	3
3642	Hintalo Wajerate	16	0.82	5.25	No information	No information	3	3	3
3643	Hintalo Wajerate	16	0.43	3.06	No information	No information	3	3	3
3000	Hintalo Wajerate	17	0.32	0.21	3	3	No information	3	3
3002	Hintalo Wajerate	17	0.24	1.23	2	3	No information	3	3
3007	Hintalo Wajerate	17	1.04	6.15	3	3	No information	3	3
3022	Hintalo Wajerate	17	0.35	0.06	No information	No information	3	3	3
3041	Hintalo Wajerate	17			No information	No information	3	3	3
3056	Hintalo Wajerate	17	0.31	0.16	No information	No information	3	3	3
3057	Hintalo Wajerate	17	0.69	0.61	No information	No information	3	3	3
3060	Hintalo Wajerate	17	0.32	1	3	3	No information	3	3
3093	Hintalo Wajerate	17	0.95	0.07	No information	No information	3	3	3
3100	Hintalo Wajerate	17	0.92	2.11	No information	No information	3	3	3
3101	Hintalo Wajerate	17	1.76	2.78	3	3	No information	3	3
3117	Hintalo Wajerate	17	0.81	1.68	No information	No information	3	3	3
3140	Hintalo Wajerate	17	0.84	144.77	No information	No information	3	3	3
3168	Hintalo Wajerate	17	3.68	19.23	No information	No information	3	3	3
3519	Hintalo Wajerate	17	2.85	0.48	2	3	No information	3	3
3542	Hintalo Wajerate	17	0.51	0.06	No information	No information	3	3	3
3593	Hintalo Wajerate	17	0.84	0.44	No information	No information	3	3	3
3605	Hintalo Wajerate	17	0.09	0.02	No information	No information	3	3	3
3623	Hintalo Wajerate	17	0.87	3.07	No information	No information	3	3	3
3018	Hintalo Wajerate	18	0.95	1.07	No information	No information	3	3	3
3030	Hintalo Wajerate	18	0.95	1.45	2	3	No information	3	3
3031	Hintalo Wajerate	18	2.78	20.24	No information	No information	3	3	3
3033	Hintalo Wajerate	18	0.23	2.92	No information	No information	3	3	3
3034	Hintalo Wajerate	18	0.74	0.72	No information	No information	3	3	3
3037	Hintalo Wajerate	18	1.09	1.02	No information	No information	3	3	3
3038	Hintalo Wajerate	18	2.32	30.36	No information	No information	3	3	3
3046	Hintalo Wajerate	18	0.75	10.42	No information	No information	3	3	3
3073	Hintalo Wajerate	18	0.5	0.24	No information	No information	3	3	3
3077	Hintalo Wajerate	18	0.86	1.41	No information	No information	3	3	3
3085	Hintalo Wajerate	18	0.67	6.44	3	3	No information	3	3
3087	Hintalo Wajerate	18	0.02	0.02	No information	No information	3	3	3
3095	Hintalo Wajerate	18	2.68	23.85	No information	No information	3	3	3
3108	Hintalo Wajerate	18	0.84	8.36	No information	No information	3	3	3
3115	Hintalo Wajerate	18	3.88	0.47	3	3	No information	3	3
3118	Hintalo Wajerate	18	0.63	0.18	3	3	No information	3	3
3120	Hintalo Wajerate	18	0.7	0.8	3	3	No information	3	3
3126	Hintalo Wajerate	18	0.56	1.03	No information	No information	3	3	3
3159	Hintalo Wajerate	18	0.82	0.02	No information	No information	3	3	3
3191	Hintalo Wajerate	18	0.84	2.74	3	3	No information	3	3
3205	Hintalo Wajerate	18	0.74	0.1	3	3	No information	3	3
3517	Hintalo Wajerate	18	3.93	1.15	3	3	No information	3	3
3524	Hintalo Wajerate	18	3.13	0.52	0	No information	No information	No information	0
3526	Hintalo Wajerate	18	1.78	0.15	No information	No information	3	3	3
3547	Hintalo Wajerate	18	0.32	0.21	No information	No information	3	3	3
3571	Hintalo Wajerate	18	1.8	1.84	No information	No information	3	3	3
3582	Hintalo Wajerate	18	0.93	0.28	3	3	No information	3	3
3588	Hintalo Wajerate	18	0.28	0.02	No information	No information	3	3	3
3594	Hintalo Wajerate	18	0.1	0.09	No information	No information	3	3	3
3611	Hintalo Wajerate	18	0.96	12.76	No information	No information	3	3	3
3631	Hintalo Wajerate	18	0.48	0.92	No information	No information	3	3	3
3001	Hintalo Wajerate	19	2.43	5.2	3	3	No information	3	3
3043	Hintalo Wajerate	19	0.97	0.42	2	3	No information	3	3
3050	Hintalo Wajerate	19	0.58	0.02	2	3	No information	3	3
3059	Hintalo Wajerate	19	0.25	4.11	3	3	No information	3	3
3062	Hintalo Wajerate	19	0.53	9.05	No information	No information	3	3	3
3096	Hintalo Wajerate	19	2.62	11.74	3	3	No information	3	3
3110	Hintalo Wajerate	19	4.72	7.88	No information	No information	3	3	3
3112	Hintalo Wajerate	19	0.87	0.05	No information	3	3	3	3
3127	Hintalo Wajerate	19	4.45	12.83	No information	No information	3	3	3
3148	Hintalo Wajerate	19	0.52	0.02	No information	No information	3	3	3
3155	Hintalo Wajerate	19	0.93	0.2	2	3	No information	3	3
3158	Hintalo Wajerate	19	0.22	19.19	2	3	No information	3	3
3166	Hintalo Wajerate	19	1.65	0.71	No information	No information	3	3	3
3204	Hintalo Wajerate	19	1.71	0.16	3	3	No information	3	3
3503	Hintalo Wajerate	19	3.81	23.44	2	3	No information	3	3
3514	Hintalo Wajerate	19	0.65	6.79	3	3	No information	3	3
3538	Hintalo Wajerate	19	0.41	0.15	3	3	No information	3	3
3575	Hintalo Wajerate	19	0.81	2.2	No information	No information	3	3	3
3600	Hintalo Wajerate	19	2.02	0.68	No information	No information	3	3	3
3612	Hintalo Wajerate	19	2.2	22.94	No information	No information	3	3	3
3617	Hintalo Wajerate	19	4.14	0.58	No information	No information	3	3	3
3641	Hintalo Wajerate	19	1.63	5.86	No information	No information	3	3	3
3005	Hintalo Wajerate	20	0.06	0.17	3	3	No information	3	3
3020	Hintalo Wajerate	20	6.57	41.28	No information	No information	3	3	3
3023	Hintalo Wajerate	20	0.93	0.49	2	3	No information	3	3
3028	Hintalo Wajerate	20	1.04	0.14	No information	No information	3	3	3
3029	Hintalo Wajerate	20	0.5	5.53	No information	No information	3	3	3
3061	Hintalo Wajerate	20	2.17	5.1	No information	No information	3	3	3
3069	Hintalo Wajerate	20	0.87	2.06	No information	No information	3	3	3
3076	Hintalo Wajerate	20			2	3	No information	3	3
3084	Hintalo Wajerate	20	0.57	1.07	3	3	No information	3	3
3122	Hintalo Wajerate	20	0.41	2.48	3	3	No information	3	3
3124	Hintalo Wajerate	20	0.75	0.02	No information	No information	3	3	3
3144	Hintalo Wajerate	20	1.31	0.05	No information	No information	3	3	3
3169	Hintalo Wajerate	20	0.65	0.18	2	3	No information	3	3
3182	Hintalo Wajerate	20	1.9	2.12	No information	No information	3	3	3
3500	Hintalo Wajerate	20	0.44	0.13	2	3	No information	3	3
3507	Hintalo Wajerate	20	1.19	1.45	No information	No information	3	3	3
3549	Hintalo Wajerate	20	0.1	0.76	2	3	No information	3	3
3603	Hintalo Wajerate	20	1.16	3.82	No information	No information	3	3	3
3021	Hintalo Wajerate	21	5.25	0.55	No information	No information	3	3	3
3026	Hintalo Wajerate	21	0.5	143.76	3	3	No information	3	3
3150	Hintalo Wajerate	21	1.21	1.25	3	3	No information	3	3
3175	Hintalo Wajerate	21	3.6	31.11	No information	No information	3	3	3
3544	Hintalo Wajerate	21	1.6	4.87	3	3	No information	3	3
3552	Hintalo Wajerate	21	0.97	1.15	No information	No information	3	3	3
3578	Hintalo Wajerate	21	1.63	27.45	No information	No information	3	3	3
3595	Hintalo Wajerate	21	1.14	4.29	No information	No information	3	3	3
3598	Hintalo Wajerate	21	0.27	10.69	No information	No information	3	3	3
3614	Hintalo Wajerate	21	3.46	0.51	No information	No information	3	3	3
3071	Hintalo Wajerate	22	0.04	3.14	No information	No information	3	3	3
3104	Hintalo Wajerate	22	0.68	3.33	No information	No information	3	3	3
3105	Hintalo Wajerate	22	0.75	0.24	No information	No information	3	3	3
3171	Hintalo Wajerate	22	1.66	1.01	No information	No information	3	3	3
3172	Hintalo Wajerate	22	1.49	0.69	No information	No information	3	3	3
3179	Hintalo Wajerate	22	1.99	4.42	No information	No information	3	3	3
3534	Hintalo Wajerate	22	0.73	0.46	No information	No information	3	3	3
3572	Hintalo Wajerate	22	1.3	11.27	No information	No information	3	3	3
3589	Hintalo Wajerate	22	2.39	30.03	No information	No information	3	3	3
3008	Hintalo Wajerate	23			2	3	No information	3	3
3017	Hintalo Wajerate	23	0.00035	0.1	3	3	No information	3	3
3072	Hintalo Wajerate	23	0.59	0.99	No information	No information	3	3	3
3103	Hintalo Wajerate	23	0.48	1.21	No information	No information	3	3	3
3154	Hintalo Wajerate	23	0.83	4.44	No information	No information	3	3	3
3176	Hintalo Wajerate	23	2.18	65.4	No information	No information	3	3	3
3199	Hintalo Wajerate	23	2.2	1.77	1	3	No information	3	3
3502	Hintalo Wajerate	23	0.85	1.47	3	3	No information	3	3
3527	Hintalo Wajerate	23	1.39	0.14	No information	No information	3	3	3
3584	Hintalo Wajerate	23	1.74	10.09	3	3	No information	3	3
3048	Hintalo Wajerate	12	0.42	10.7	No information	No information	2	2	2
3138	Hintalo Wajerate	12			No information	No information	2	2	2
3145	Hintalo Wajerate	12	11.97	21.59	No information	No information	2	2	2
3180	Hintalo Wajerate	12	2.22	10.86	No information	No information	2	2	2
3196	Hintalo Wajerate	12	1.02	10.01	No information	No information	2	2	2
3521	Hintalo Wajerate	12	0.15	1.41	3	2	No information	2	2
3627	Hintalo Wajerate	12	0.93	0.82	No information	3	2	2	2
3009	Hintalo Wajerate	14	1.19	2.11	2	2	No information	2	2
3123	Hintalo Wajerate	14	0.74	0.02	No information	No information	2	2	2
3522	Hintalo Wajerate	15	1.61	12.85	3	2	No information	2	2
3532	Hintalo Wajerate	15	8.08	1.25	No information	No information	2	2	2
3016	Hintalo Wajerate	16	0.61	0.06	3	2	No information	2	2
3160	Hintalo Wajerate	16	0.04	0.02	No information	No information	2	2	2
3163	Hintalo Wajerate	17	0.96	3.35	No information	No information	2	2	2
3167	Hintalo Wajerate	19	12.96	0.48	3	2	No information	2	2
3535	Hintalo Wajerate	19	0.02	0.08	2	2	No information	2	2
3620	Hintalo Wajerate	22	0.7	1.73	No information	No information	2	2	2
3027	Hintalo Wajerate	12	0.96	0.44	No information	No information	1	1	1
3135	Hintalo Wajerate	14	0.01	0.02	1	1	No information	1	1
3025	Hintalo Wajerate	16	1.49	7.83	No information	No information	1	1	1
3533	Hintalo Wajerate	23	0.82	0.83	No information	No information	1	1	1
3604	Hintalo Wajerate	23	19.93	138.37	No information	No information	1	1	1
3187	Hintalo Wajerate	12	0.01	0.02	0	No information	No information	No information	0
3052	Hintalo Wajerate	14	0.16	8.34	3	No information	No information	No information	3
3638	Hintalo Wajerate	17	0.84	1.14	No information	No information	3	3	3
3512	Hintalo Wajerate	12	0.17	6.26	1	No information	No information	No information	1
3608	Hintalo Wajerate	12	0.5	41.9	3	No information	No information	No information	3
3509	Hintalo Wajerate	13	0.72	1.21	2	No information	No information	No information	2
3515	Hintalo Wajerate	13	0.00035	0.15	2	No information	No information	No information	2
3625	Hintalo Wajerate	13	3.44	0.47	2	No information	No information	No information	2
3585	Hintalo Wajerate	14	0.69	0.09	3	No information	No information	No information	3
3516	Hintalo Wajerate	16	0.00035	0.05	2	No information	No information	No information	2
3569	Hintalo Wajerate	16	1.97	122.61	3	No information	No information	No information	3
3576	Hintalo Wajerate	16	2.68	1.59	3	No information	No information	No information	3
3649	Hintalo Wajerate	17	8.55	12.66	3	No information	No information	No information	3
3075	Hintalo Wajerate	18	0.00035	0.02	3	No information	No information	No information	3
3501	Hintalo Wajerate	18	1.43	0.35	3	No information	No information	No information	3
3563	Hintalo Wajerate	18	0.01	0.04	2	No information	No information	No information	2
3629	Hintalo Wajerate	18	0.00035	0.02	2	No information	No information	No information	2
3570	Hintalo Wajerate	19	0.78	0.05	3	No information	No information	No information	3
3632	Hintalo Wajerate	19	1.59	0.97	3	No information	No information	No information	3
3639	Hintalo Wajerate	19	0.03	0.08	3	No information	No information	No information	3
3624	Hintalo Wajerate	20	0.63	0.38	3	No information	No information	No information	3
3053	Hintalo Wajerate	22	0.00035	0.04	2	No information	No information	No information	2
3630	Hintalo Wajerate	22	0.33	0.12	2	No information	No information	No information	2
3573	Hintalo Wajerate	23	0.78	3.8	2	3	No information	3	3
